# Supplementary material for: Liposomal Encapsulation of Camptothecin/Carboxymethyl-β-Cyclodextrin Complexes: Stability, Solubility and Cytotoxicity
Source: Int J Mol Sci. 2026 Apr 21;27(8):3705. doi: 10.3390/ijms27083705 (PMC13115757; doi:10.3390/ijms27083705)
Supplement: Supplementary file 1 [file ijms-27-03705-s001.zip]

Archive with 1 entries (1 files):
- ijms-4235075-supplementary.pdf
